# Supplementary material for: Nitric Oxide-Releasing Drug Glyceryl Trinitrate Targets JAK2/STAT3 Signaling, Migration and Invasion of Triple-Negative Breast Cancer Cells
Source: Int J Mol Sci. 2021 Aug 6;22(16):8449. doi: 10.3390/ijms22168449 (PMC8395103; doi:10.3390/ijms22168449)
Supplement: Supplementary file 1 [file ijms-22-08449-s001.zip]

Archive with 1 entries (1 files):
- ijms-1321057-supplementary.pdf
